# Supplementary material for: The temporal regulation of TEK contributes to pollen wall exine patterning
Source: PLoS Genet. 2020 May 14;16(5):e1008807. doi: 10.1371/journal.pgen.1008807 (PMC7252695; doi:10.1371/journal.pgen.1008807)
Supplement: S1 Table — (XLSX) [file pgen.1008807.s008.xlsx]

## Sheet: Sheet1
S1 Table. Oligonucleotide sequences of primers used in this study.
Primer	Sequence	Note
PAMS-F	TTTTAACCAATATATACCTTTCATTAA	pAMS:TEK-GFP construction
PAMS-R	TAATCTCTCAATATGATTACTGACAAA
CTEK-F	ATGGCTGGAGGTACAGCTCTAA
CTEK-R	AGGTTTCGACATGACACGCTG
PAMSJD-F	CAAGTTTTCACCAGTCACAAGATT	Insertation confirmation
CTEKJD-R	AAGTGGTGCTGGTGGAGGC
TEK-F	TCGGATTTTGCAAGAAGGA	RNA in situ hybridization
TEK-R	CCAAGAGTAGATATCAGA AGCC
CalS5-F	CGGGATCC TAGCATTTGAACGAGTAGAGCTG
CalS5-R	GGAATTC TCGATCCAGCGTCGAAGCATTG
AMS-F	GGATCCGGATGTTGTTGTGGTGGGA
AMS-R	GAATTCTCGTAAGACGAAGGGAGATT
PTEKTEK-F	GGTACC TCTGAGAGACGAATCTCCATGG	pTEK:TEK-GFP
PTEKTEK-R	CTGCAG AGGTTTCGACATGACACGCTG
CALS5QRT-R	TAGCATTTGAACGAGTAGAGCTG	Quantitative RT-PCR analysis
CALS5QRT-F	GGAAACCTGGGAAGTTTAAGATA
CDKG1QRT-F	TTTCTCAGGGTCCAAAGTTAGT
CDKG1QRT-R	GTTCTCATCATTTCCGAATGCT
ARF17QRT-F	ATTCACGATTCGGCAGATTCG
ARF17QRT-R	CTCCATGGATATCAGTGACGTAG
NPUQRT-F	TCCAAGCAGATCTCCTCCA
NPUQRT-R	ATCCCAATAGCGAAACCAA
DEX1QRT-F	TCATGGAAGAGTGATGAACCAA
DEX1QRT-R	TCGCCAATGTCAACAACGT
UPEX1QRT-F	TGCAACACCAGGAGGAGTATTA
UPEX1QRT-R	TCATCATCCACTTTCACGTAGAAC
IRX9-LQRT-F	AGAATGGAGGTTCACACAAAGG
IRX9-LQRT-R	ACGAGAAACTGGTAAAACGGTC
TEKQRT-F	AAGAACAAACCCAAACCACC
TEKQRT-R	AACAACAGGACCAGATGCG
P1-F	CTGGTACATGGGATTTAAACATAGG	ChIP assay
P1-R	TCTTTCTAACGAAAACCATTATCCA
P2-F	AGGCCATGCATGCATGTTATG
P2-R	GGTCCGTGTCTTTCTCCTTTATTTT
P3-F	CTCCCAGTCACACAATCGCTA
P3-R	AGGAAAAAAAAATGGCGACG
P4-F	AATCTTCGTCGCTACTTCTCCG
P4-R	CACATTTTTCAAAACAAAATCTCA
P5-F	GGAATCGCAAGAGCTTGTAACC
P5-R	AATCACAATGTTACCAATCTTCTCAA
P6-F	TAGGTCGGTTTTATGCATTTGAG
P6-R	GATAAAAGCCTGATATAAAGTCCCA
P7-F	ACAAATTTATCAACACAGGACAATG
P7-R	AACAACCATCTTTACCTGTCTGC
P8-F	AGAGCAACCAGAACAGCTATAAAAT
P8-R	CCCAGCAGAATCCAAAGGAAG
P9-F	CTCGCAGTCTGTTATGCAGCTT
P9-R	GATGGCCAGTTCAATCCACG
P10-F	ATTTATATCAAGGGGTTTCTTTTCC
P10-R	ACATGACAGTATCAACGGCTCTG
P11-F	TTGGTGCAAATTTTTAGGACGTA
P11-R	GCCCATATATAGTATCTTCCGCTGT
P12-F	TCTGGGGAGAAGCTGCAAATA
P12-R	GAAGGCTTAATATTTTCTCCGGTA
P13-F	GCTGCTCACTCAGATTGGTCC
P13-R	ATCACGGGTTGATTTGAAAAGAT
P14-F	CTTCAATGCTGTGAAAAAAAAAATT
P14-R	CAAGCGAGACTGACAACGATCT
P15-F	TTTTCCAATGCTTCGACGCT
P15-R	TCCTGAGTTGCAGATAAATTCAACT
P16-F	AGTGAGTTTATGGAGCCAAAGAAGT
P16-R	AACCTGTAGAAAGTAGCTGAATGCA
P17-F	CACAGCATAACGATTACGTGAGC
P17-R	TAGCAAGATTACCATTGGGGAAA
P18-F	ATCGCATCCTGTGTTTCTACTCAT
P18-R	AATATATTTTCATGCAGGAAGATGC
P19-F	GGTGGCATTTTTAAGTGCGTC
P19-R	GGAATTCTTTGATATGTTGCTCTCC
P20-F	GAATTTTGGTAAGTGAACAACATCC
P20-R	GCATTTTTCTGCAGCATCATAAG
P21-F	AAACCTTGAAGCACAAAGAAGGA
P21-R	ATTGGAGAATATTGATAGCACATGG
P22-F	CCAACTTTTCCAGTTTTTTTCACA
P22-R	GACGGTTTCCTCACTATAGTACGG
P23-F	TGAAACTTCTGTTTTGGAGAGTGAA
P23-R	GCTTTAATGCCCGCCTGTAA
P24-F	CGCTGTATTATGTCATTCTTGCATT
P24-R	TTTCTTGTCCTCCTCAGTTGGC
P25-F	GGAGAAGGAAAACCCGAAAA
P25-R	GCTTCTTCCAAGTAATGGTCCTAT
P26-F	AAGAGTTCAATGAAGACCATGGAG
P26-R	AGGCTAAAGAAGAAACACTGCGA
