# Supplementary material for: The temporal regulation of TEK contributes to pollen wall exine patterning
Source: PLoS Genet. 2020 May 14;16(5):e1008807. doi: 10.1371/journal.pgen.1008807 (PMC7252695; doi:10.1371/journal.pgen.1008807)
Supplement: S2 Table — (XLSX) [file pgen.1008807.s009.xlsx]

## Sheet: qRT-PCR data
S2 Table. The expression data of pollen wall genes by qRT-PCR.
	Ct value	SD	Average Ct	Normalization	△Ct	2△Ct	1/2△Ct
WT CalS5	21.0764	0.101	20.9919
WT CalS5	21.0195	0.101
WT CalS5	20.8797	0.101
pat CalS5	22.6825	0.077	22.7663	23.0352	2.0433	4.1219	0.2426
pat CalS5	22.7823	0.077
pat CalS5	22.8341	0.077
WT CDKG1	20.2299	0.0385	20.1866
WT CDKG1	20.1736	0.0385
WT CDKG1	20.1563	0.0385
pat CDKG1	19.9165	0.139	20.0752	20.1497	-0.0369	0.9747	1.0259
pat CDKG1	20.1728	0.139
pat CDKG1	20.1362	0.139
WT ARF17	20.9593	0.141	21.0045
WT ARF17	20.8913	0.141
WT ARF17	21.1628	0.141
pat ARF17	20.6405	0.102	20.6891	20.7584	-0.2461	0.8432	1.186
pat ARF17	20.8058	0.102
pat ARF17	20.6209	0.102
WT NPU	19.8074	0.185	19.7535
WT NPU	19.9054	0.185
WT NPU	19.5476	0.185
pat NPU	19.921	0.215	19.8024	20.0354	0.28197	1.2159	0.8225
pat NPU	19.9324	0.215
pat NPU	19.5537	0.215
WT DEX1	20.0406	0.22	20.2528
WT DEX1	20.2381	0.22
WT DEX1	20.4797	0.22
pat DEX1	20.2628	0.141	20.3874	20.3353	0.0825	1.0589	0.9444
pat DEX1	20.3586	0.141
pat DEX1	20.5407	0.141
WT UPEX1	21.3801	0.013	21.3871
WT UPEX1	21.379	0.013
WT UPEX1	21.4021	0.013
pat UPEX1	21.5027	0.186	21.3675	21.3154	-0.0716	0.9516	1.0509
pat UPEX1	21.4444	0.186
pat UPEX1	21.1553	0.186
WT irx9-l	17.8828	0.118	18.0183
WT irx9-l	18.0731	0.118
WT irx9-l	18.099	0.118
pat irx9-l	18.1764	0.115	18.2349	18.1828	0.1645	1.1208	0.8922
pat irx9-l	18.3679	0.115
pat irx9-l	18.1603	0.115
WT CalS5	20.8872	0.24	20.6144
WT CalS5	20.433	0.24
WT CalS5	20.5231	0.24
pat-1 CalS5	22.6261	0.184	22.5385	22.3434	1.7289	‭3.3147	‭0.30167
pat-1 CalS5	22.7686	0.184
pat-1 CalS5	22.2209	0.184
pat-2 CalS5	23.2847	0.0117	23.2777	22.5003	2.1791	‭4.5287	‭0.2208
pat-2 CalS5	23.2643	0.0117
pat-2 CalS5	23.2842	0.0117
pat-3 CalS5	21.672	0.16	21.6643	21.916	1.3016	‭2.465	‭0.40568
pat-3 CalS5	21.5005	0.16
pat-3 CalS5	21.8203	0.16
WT TEK	18.6565	0.153	18.7811
WT TEK	18.9521	0.153
WT TEK	18.7347	0.153
pat-1 TEK	17.4277	0.0444	17.3986	17.2035	-1.5776	‭0.335	‭2.9847
pat-1 TEK	17.4207	0.0444
pat-1 TEK	17.3475	0.0444
pat-2 TEK	17.933	0.126	17.8825	17.3323	-1.4488	‭0.3663	2.7297
pat-2 TEK	17.9755	0.126
pat-2 TEK	17.739	0.126
pat-3 TEK	17.134	0.011	17.1491	17.4009	-1.38	‭0.3842	‭2.6031
pat-3 TEK	17.1238	0.011
pat-3 TEK	17.1896	0.011
WT AMS	18.9316	0.172	19.0285
WT AMS	18.9263	0.172
WT AMS	19.2277	0.172
pat-1 AMS	19.1418	0.0399	19.1384	18.7304	-0.29817	‭0.81329	‭1.2296
pat-1 AMS	19.0969	0.0399
pat-1 AMS	19.1764	0.0399
pat-2 AMS	19.466	0.095	19.3706	18.7065	-0.322	0.8	‭1.25
pat-2 AMS	19.3698	0.095
pat-2 AMS	19.276	0.095
pat-3 AMS	19.1927	0.0413	19.15	19.1501	0.1216	‭1.0879	‭0.9192
pat-3 AMS	19.1102	0.0413
pat-3 AMS	19.1472	0.0413

## Sheet: Fig.6D
S2 Table. The qChIP-PCR data detected by H3K9me2 antibody in WT and pat inflorescences.
	Ct value	SD	Average Ct	Normalization	△Ct	2△Ct	1/2△Ct
col+ab TUB	26.5245	0.301	26.7376	26.7376
col+ab TUB	26.9507	0.301
pat+ab TUB	28.3524	0.307	28.7112	26.7376	0	1	1
pat+ab TUB	29.0701	0.307
col+ab P1	26.7117	0.261	26.9667	26.9667
col+ab P1	27.2217	0.261
pat+ab P1	28.6871	0.132	28.5936	26.6199	-0.3468	0.786326	1.27174
pat+ab P1	28.5	0.132
col+ab P2	26.3687	0.0904	26.4326	26.4326
col+ab P2	26.4965	0.0904
pat+ab P2	28.4093	0.221	28.2533	26.2796	-0.153	0.899378	1.11188
pat+ab P2	28.0972	0.221
col+ab P4	26.1999	0.0953	26.1325	26.1325
col+ab P4	26.0651	0.0953
pat+ab P4	28.0709	0.0482	28.105	26.1314	-0.00115	0.999203	1.00078
pat+ab P4	28.1391	0.0482
col+ab TUB	26.5893	0.278	26.323	26.323
col+ab TUB	26.0553	0.278
pat+ab TUB	24.4588	0.208	24.7475	26.323	0	1	1
pat+ab TUB	25.0361	0.208
col+ab P6	25.5826	0.15	26.1128	26.1128
col+ab P6	26.643	0.15
pat+ab P6	24.9077	0.173	25.0301	26.605	0.4922	1.4065	0.71098
pat+ab P6	25.1526	0.173
col+ab P7	25.1247	0.262	25.5929	25.5929
col+ab P7	26.0611	0.262
pat+ab P7	24.6168	0.288	24.9617	26.5373	‭0.9444‬	‭1.9244	‭0.51964
pat+ab P7	25.3066	0.288
col+ab P8	25.5423	0.352	25.8617	25.8617
col+ab P8	26.1811	0.352
pat+ab P8	24.3237	0.242	24.1525	25.7281	‭-0.1336‬	‭0.9116	‭1.09702
pat+ab P8	23.9813	0.242
col+ab TUB	26.5893	0.208	26.3223	26.3223
col+ab TUB	26.0553	0.208
pat+ab TUB	25.5524	0.00856	25.5585	26.3223	0	1	1
pat+ab TUB	25.5646	0.00856
col+ab P9	25.6411	0.124	25.729	25.729
col+ab P9	25.8168	0.124
pat+ab P9	24.3162	0.0086	24.9607	25.7245	-0.0044	0.996955	1.00306
pat+ab P9	25.6053	0.0086
col+ab P10	23.9206	0.091	23.8562	23.8562
col+ab P10	23.7919	0.091
pat+ab P10	23.1193	0.0519	23.0825	23.8463	-0.0099	0.993161	1.00689
pat+ab P10	23.0458	0.0519
col+ab P12	26.1692	0.0061	26.1735	26.1735
col+ab P12	26.1779	0.0061
pat+ab P12	25.3428	0.204	25.4871	26.2509	0.07735	1.05508	0.9478
pat+ab P12	25.6314	0.204
col+ab P13	25.1826	0.085	25.2428	25.2428
col+ab P13	25.3029	0.085
pat+ab P13	24.3824	0.338	24.6212	25.385	0.14225	1.10362	0.90611
pat+ab P13	24.86	0.338
col+ab TUB	26.0657	0.231	26.3704	26.3704
col+ab TUB	26.6752	0.231
pat+ab TUB	26.4653	0.24	26.6351	26.3704	0	1	1
pat+ab TUB	26.8049	0.24
col+ab P3	25.8349	0.0887	25.7722	25.7722
col+ab P3	25.7095	0.0887
pat+ab P3	26.2851	0.246	26.111	25.8464	0.0742	1.05278	0.94987
pat+ab P3	25.937	0.246
col+ab P5	25.2817	0.226	25.6536	25.6536
col+ab P5	26.0255	0.226
pat+ab P5	25.5131	0.0972	25.4444	25.1797	-0.4739	0.720016	1.38886
pat+ab P5	25.3756	0.0972
col+ab P11	25.5517	0.114	25.4708	25.4708
col+ab P11	25.39	0.114
pat+ab P11	24.5531	0.0217	24.5378	24.2731	-1.1977	0.43597	2.29374
pat+ab P11	24.5225	0.0217
col+ab P14	26.1669	0.0246	26.1495	26.1495
col+ab P14	26.132	0.0246
pat+ab P14	26.2876	0.271	26.0958	25.8311	-0.3183	0.802014	1.24686
pat+ab P14	25.904	0.271
col+ab P15	24.0549	0.32	24.2814	24.2814
col+ab P15	24.508	0.32
pat+ab P15	24.539	0.243	24.7106	24.4459	0.16445	1.12074	0.89227
pat+ab P15	24.8821	0.243
col+ab P16	25.1775	0.288	25.4517	25.4517
col+ab P16	25.726	0.288
pat+ab P16	25.4718	0.216	25.3192	25.0545	-0.39725	0.759304	1.31677
pat+ab P16	25.1665	0.216
col+ab P17	24.7218	0.123	24.8088	24.8088
col+ab P17	24.8958	0.123
pat+ab P17	24.583	0.0177	24.5955	24.3308	-0.47795	0.717997	1.39276
pat+ab P17	24.608	0.0177
col+ab P18	25.4426	0.145	24.9868	24.9868
col+ab P18	24.531	0.145
pat+ab P18	25.3342	0.2	25.4755	25.2108	0.22405	1.16801	0.85616
pat+ab P18	25.6168	0.2
col+ab P20	25.8392	0.17	25.3653	25.3653
col+ab P20	24.8914	0.17
pat+ab P20	25.1599	0.065	25.2059	24.9412	-0.42405	0.745329	1.34169
pat+ab P20	25.2519	0.065
col+ab P22	24.6051	0.017	24.5931	24.5931
col+ab P22	24.5811	0.017
pat+ab P22	25.0706	0.115	24.9894	24.7247	0.13165	1.09555	0.91279
pat+ab P22	24.9082	0.115
col+ab P23	24.5229	0.211	24.8133	24.8133
col+ab P23	25.1037	0.211
pat+ab P23	25.1503	0.027	25.1312	24.8665	0.05325	1.0376	0.96376
pat+ab P23	25.1121	0.027
col+ab P24	24.5654	0.247	24.8818	24.8818
col+ab P24	25.1981	0.247
pat+ab P24	25.1924	0.0405	25.1638	24.8991	0.0174	1.01213	0.98801
pat+ab P24	25.1352	0.0405
col+ab P25	25.6944	0.0977	25.7635	25.7635
col+ab P25	25.8326	0.0977
pat+ab P25	25.0389	0.0911	25.1033	24.8387	-0.9248	0.526754	1.89842
pat+ab P25	25.1678	0.0911
col+ab P26	24.6004	0.0818	24.6583	24.6583
col+ab P26	24.7161	0.0818
pat+ab P26	24.5338	0.244	24.7066	24.4419	-0.2163	0.86077	1.16175
pat+ab P26	24.8794	0.244
col+ab TUB	24.3709	0.0703	24.3212	24.3212
col+ab TUB	24.2715	0.0703
pat+ab TUB	23.205	0.139	23.1068	24.3212	0	1	1
pat+ab TUB	23.0086	0.139
col+ab P19	24.1002	0.145	24.2031	24.2031
col+ab P19	24.3059	0.145
pat+ab P19	22.7427	0.324	22.9717	24.1861	‭-0.017‬	‭0.98829	‭1.01185
pat+ab P19	23.2006	0.324
col+ab P21	24.4357	0.0492	24.4009	24.4009
col+ab P21	24.3661	0.0492
pat+ab P21	23.6089	0.0956	23.5413	‭24.7557‬	‭0.3548‬	‭1.27881	‭0.78198
pat+ab P21	23.4737	0.0956

## Sheet: Fig.6B
S2 Table. The qChIP-PCR data detected by GFP antibody in WT and pat inflorescences.
	Ct value	SD	Average Ct	△Ct	2△Ct
pat+GFP P3	29.0461	0.21	29.4391	0.4344	1.35135
pat+GFP P3	29.8322	0.21
pat-GFP P3	30.1612	0.27	29.8736
pat-GFP P3	29.5859	0.27
pat +GFP P9	29.1268	0.153	‭30.27025‬	1.2897	‭2.4448
pat +GFP P9	29.3429	0.153
pat -GFP P9	31.533	0.0381	31.56
pat -GFP P9	31.5869	0.0381
pat+GFP P10	27.2589	0.0511	27.2227	1.71075	3.27331
pat+GFP P10	27.1866	0.0511
pat-GFP P10	28.5153	0.191	28.9335
pat-GFP P10	29.3517	0.191
pat +GFP P11	28.4612	0.209	28.6518	2.8611	‭7.2657
pat +GFP P11	28.8425	0.209
pat -GFP P11	31.587	0.218	‭31.5129‬
pat -GFP P11	32.3074	0.218
pat+GFP P12	27.6515	0.311	27.4316	1.7644	3.39733
pat+GFP P12	27.2116	0.311
pat-GFP P12	29.8765	0.362	29.1959
pat-GFP P12	28.5154	0.362
pat+GFP P15	27.2612	0.137	27.1644	1.1819	2.26875
pat+GFP P15	27.0677	0.137
pat-GFP P15	28.4875	0.2	28.3464
pat-GFP P15	28.2052	0.2
pat+GFP P16	30.3936	0.23	30.3257	0.68535	1.60809
pat+GFP P16	30.2579	0.23
pat-GFP P16	30.3568	0.096	31.0111
pat-GFP P16	31.6654	0.096
pat+GFP negative control	30.1445	0.0182	30.1316	0.835	1.78386
pat+GFP negative control	30.1187	0.0182
pat-GFP negative control	30.925	0.0588	30.9666
pat-GFP negative control	31.0082	0.0588
pat+GFP AGP40	29.3182	0.00102	29.3175	2.38705	5.23087
pat+GFP AGP40	29.3168	0.00102
pat-GFP AGP40	31.8988	0.275	31.7046
pat-GFP AGP40	31.5103	0.275
